# Supplementary material for: Bordetella bronchiseptica exploits the complex life cycle of Dictyostelium discoideum as an amplifying transmission vector
Source: PLoS Biol. 2017 Apr 12;15(4):e2000420. doi: 10.1371/journal.pbio.2000420 (PMC5389573; doi:10.1371/journal.pbio.2000420)
Supplement: S1 Data — (XLSX) [file pbio.2000420.s012.xlsx]

## Sheet: Fig1
Supporting data for Figure 1
	Inoculum [Log(10) CFU bacteria/well]
B. bronchiseptica with D. discoideum	8.3483
K. pneumoniae with D. discoideum	7.99564
B. bronchiseptica without D. discoideum	8.3483
K. pneumoniae without D. discoideum	7.99564
	1 hour post gentamicin [ Log(10) CFU bacteria/well]
B. bronchiseptica with D. discoideum	7.17609	7.47712	7.6902
K. pneumoniae with D. discoideum	0	0	0
B. bronchiseptica without D. discoideum	0	0	0
K. pneumoniae without D. discoideum	0	0	0

## Sheet: Fig 3
Supporting Data for Figure 3
Day	B. bronchisetpica [Log(10) CFU/fruiting body]
9	1.75967	2.64345	2.65321	0.69897	5.0086	4.20412	4.56229	6.24304
16	4.72835	3.90309	3.09691	4.72016	5.02325	4.62839	5.17754
23	5.79588	5.57403	4.716	3.87506
	K. pneumniae [Log(10) CFU/fruiting body]
9	0	0	0	0	0	0	0	0
16	0	0	0	0	0	0	0	0
23	0	0	0	0	0	0

## Sheet: Fig. 6
	Supporing data for Figure 6
	Total Bordetella recovered
Passage	0	1	2	3	4	5	6	7
	604000	60000	34240	62400	916000	36480	472000	16000
		2900	60160	108000	360000	81920	1224000	1112000
					360000	40960	556000	776000
					296000	34240	1300000	126000
					55040	2880000	880000	21000
					48320	32960	432000	148000
						984000	372000	172000
						53440	4000	76000
						29760	278000	644000
						58880	968000	26000
						824000	584000
						3448000	960000
						354000	1568000
						1616000	380000
						616000	712000
						1984000
						1280000
						7680
						1312000
						856000
						1184000
						824000
						50880
						1032000
						1064000

## Sheet: Fig. 7
Supporting information for Figure 7
Bacteria recovered from amoeba sori day 10 post-addition of amoeba.
RB50, RB53, and RB54 are B. bronchiseptica strains
	Bacteria strain	Log(10) CFU/ fruiting body
	K. pneumoniae	0	0	0
	RB50 (WT)	3.243	5.19865	5.3541
	RB53 (Bvg+)	1.86	2.0212	2.224
	RB54 (Bvg-)	4.45863	5.1271

## Sheet: Fig. 11
Supporting information for Figure 11
Mice were sacrificed 3 days post-inoculation with B. bronchiseptica RB50 grown under indicated conditions.
	Bacteria recovered per organ [Log(10) CFU/ml]
organ	B. bronchiseptica grown in liquid culture @ 37°C
Lungs	4.48144	4.91908	4.8921
Trachea	3.95424	4.07918	4.57978
NC	4.73239	4.60745	4.82413
Liver	0	0	0
organ	B. bronchiseptica grown in amoeba sori
Lungs	4.36173	4.83885	4.36173
Trachea	4.36173	3.8451	4.5563
NC	5.70329	5.63849	5.77815
Liver	2.39794	0	1.60206
organ	B. bronchiseptica grown in liquid culture @ 21°C
Lungs	4.81291	5.21748	4.125	5.19866
Trachea	4.63347		4.68124	4.11394
NC	6.05077	6.04766	4.82413	6.10585
Liver	1.81291	0	2.29004	1.47712

## Sheet: S1
Supporting data for S1 Figure
	24 hour post-gentamicin [Log(10) CFU bacteria/well]
B. bronchiseptica with D. discoideum	3.30103	3.27875	3.47712
K. pneumoniae with D. discoideum	0	0	0
B. bronchiseptica without D. discoideum	0	0	0
K. pneumoniae without D. discoideum	0	0	0
			0

## Sheet: S2
Supporting information for S2 Figure
	Percentage D. discoideum infected with B. bronchiseptica
1h	100	79.2208	51.1628	85.7143	98.75	97.9592	98.9796
2h	78.3505	89.5238	96.2963	92.9825	96.5517	92	92.2535	94.4444
4h	91.0714	75.9036	83.5443	88	64.3678	94.1176

## Sheet: S4
Supporting information for S4 Figure.
	4 hour post gentamicin [ Log(10) CFU bacteria/well]
B. bronchiseptica with D. discoideum	3.17609	3.47712	3.30103
K. pneumoniae with D. discoideum	0	0	0
B. bronchiseptica without D. discoideum	0	0	0
K. pneumoniae without D. discoideum	0	0	0

## Sheet: S5A
Supporting data for S5A figure
Day	B. bronchiseptica [sori/100mm^2]
9	111	130	92	107	102
Day	K. pneumoniae [sori/100mm^2]
9	88	71	55	75

## Sheet: S5B
Supporting data for S5B figure
Day	B. bronchiseptica [Log(10) PFU]
9	3.81291	3.69897	4.55931	4.19033
16	3.87506	3.74036	3.35218	3.09691
23	3.62839	2.87506	3.67669	3.69897
Day	K. pneumoniae [Log(10) PFU]
9	2.69897	3.75967	3.95424	3.94201
16	3	2.69897	2.39794	3.60206
23	3.47712	3.47712	3.24304	3.17609

[truncated: 2 more sheets: S8, Sheet13]
