# Supplementary material for: Bordetella bronchiseptica exploits the complex life cycle of Dictyostelium discoideum as an amplifying transmission vector
Source: PLoS Biol. 2017 Apr 12;15(4):e2000420. doi: 10.1371/journal.pbio.2000420 (PMC5389573; doi:10.1371/journal.pbio.2000420)
Supplement: S2 Data — (XLSX) [file pbio.2000420.s013.xlsx]

## Sheet: Sheet1
Study: qrtPCR
Description: B. bronchiseptica wildtype vs. B. bronchiseptica inside sori qrtPCR
Maximum allowable CT value: 31.0
Include max CT values in calculations: Yes
Exclude outliers among replicates: Yes
Normalization method: Endogenous Control
Selected controls: recA
Reference group: B. bronchiseptica inside sori
Well	Assay	Type	Sample	Group	CT	Adjusted CT	Omit
A154	fimC	Target	B. bronchiseptica inside sori6	B. bronchiseptica inside sori	25.944	25.944
A155	fimC	Target	B. bronchiseptica inside sori6	B. bronchiseptica inside sori	25.99	25.99
A156	fimC	Target	B. bronchiseptica inside sori6	B. bronchiseptica inside sori	25.905	25.905
A15	flhD	Target	Bvg (-) phase lock mutant9	Bvg (-) phase lock mutant	19.619	19.619	x (sample omitted)
A16	flhD	Target	Bvg (-) phase lock mutant9	Bvg (-) phase lock mutant	19.565	19.565	x (sample omitted)
A180	fhaB	Target	B. bronchiseptica inside sori5	B. bronchiseptica inside sori	29.41	29.41
A181	fhaB	Target	B. bronchiseptica inside sori5	B. bronchiseptica inside sori	29.274	29.274
A176	fimC	Target	B. bronchiseptica inside sori8	B. bronchiseptica inside sori	32.659	31
A177	fimC	Target	B. bronchiseptica inside sori8	B. bronchiseptica inside sori	32.462	31
A73	cyaA	Target	Bvg (+) phase lock mutant7	Bvg (+) phase lock mutant	19.98312187	19.9831
A74	cyaA	Target	Bvg (+) phase lock mutant7	Bvg (+) phase lock mutant	19.98353386	19.9835
A75	cyaA	Target	Bvg (+) phase lock mutant7	Bvg (+) phase lock mutant	19.86830902	19.8683
A205	fhaB	Target	B. bronchiseptica inside sori9	B. bronchiseptica inside sori	32.28	31
A8	recA	Selected Control	B. bronchiseptica inside sori1	B. bronchiseptica inside sori	26.038	26.038
A9	recA	Selected Control	B. bronchiseptica inside sori1	B. bronchiseptica inside sori	25.863	25.863
A106	cheZ	Target	Bvg (+) phase lock mutant5	Bvg (+) phase lock mutant	29.96	29.96
A107	cheZ	Target	Bvg (+) phase lock mutant5	Bvg (+) phase lock mutant	29.909	29.909
A108	cheZ	Target	Bvg (+) phase lock mutant5	Bvg (+) phase lock mutant	29.95	29.95
A207	fhaB	Target	Bvg (+) phase lock mutant11	Bvg (+) phase lock mutant	23.387	23.387
A209	fhaB	Target	Bvg (+) phase lock mutant11	Bvg (+) phase lock mutant	23.356	23.356
A212	fhaB	Target	Bvg (+) phase lock mutant11	Bvg (+) phase lock mutant	23.268	23.268
A46	cyaA	Target	Bvg (+) phase lock mutant2	Bvg (+) phase lock mutant	22.58432007	22.5843
A47	cyaA	Target	Bvg (+) phase lock mutant2	Bvg (+) phase lock mutant	22.60141182	22.6014
A48	cyaA	Target	Bvg (+) phase lock mutant2	Bvg (+) phase lock mutant	22.66014481	22.6601
A41	cyaA	Target	B. bronchiseptica inside sori2	B. bronchiseptica inside sori	34.38399506	31
A42	cyaA	Target	B. bronchiseptica inside sori2	B. bronchiseptica inside sori	34.31964493	31
A6	flhD	Target	Bvg (-) phase lock mutant1	Bvg (-) phase lock mutant	17.346	17.346
A7	flhD	Target	Bvg (-) phase lock mutant1	Bvg (-) phase lock mutant	17.339	17.339
A89	cheZ	Target	Bvg (+) phase lock mutant4	Bvg (+) phase lock mutant	29.72	29.72
A90	cheZ	Target	Bvg (+) phase lock mutant4	Bvg (+) phase lock mutant	29.52	29.52
A136	fimC	Target	Bvg (-) phase lock mutant4	Bvg (-) phase lock mutant	29.057	29.057
A137	fimC	Target	Bvg (-) phase lock mutant4	Bvg (-) phase lock mutant	29.067	29.067
A62	cyaA	Target	B. bronchiseptica inside sori4	B. bronchiseptica inside sori	34.172	31
A63	cyaA	Target	B. bronchiseptica inside sori4	B. bronchiseptica inside sori	33.972	31
A57	cyaA	Target	Bvg (+) phase lock mutant4	Bvg (+) phase lock mutant	23.251	23.251
A58	cyaA	Target	Bvg (+) phase lock mutant4	Bvg (+) phase lock mutant	23.268	23.268
A59	cyaA	Target	Bvg (+) phase lock mutant4	Bvg (+) phase lock mutant	23.231	23.231
A111	recA	Selected Control	B. bronchiseptica inside sori5	B. bronchiseptica inside sori	26.155	26.155
A112	recA	Selected Control	B. bronchiseptica inside sori5	B. bronchiseptica inside sori	26.367	26.367
A188	recA	Selected Control	B. bronchiseptica inside sori5	B. bronchiseptica inside sori	26.155	26.155
A189	recA	Selected Control	B. bronchiseptica inside sori5	B. bronchiseptica inside sori	26.367	26.367
A152	fimC	Target	Bvg (-) phase lock mutant6	Bvg (-) phase lock mutant	29.762	29.762
A153	fimC	Target	Bvg (-) phase lock mutant6	Bvg (-) phase lock mutant	29.778	29.778
A70	recA	Selected Control	B. bronchiseptica inside sori4	B. bronchiseptica inside sori	25.058	25.058
A71	recA	Selected Control	B. bronchiseptica inside sori4	B. bronchiseptica inside sori	24.965	24.965
A72	recA	Selected Control	B. bronchiseptica inside sori4	B. bronchiseptica inside sori	25.069	25.069
A101	recA	Selected Control	B. bronchiseptica inside sori4	B. bronchiseptica inside sori	25.058	25.058
A102	recA	Selected Control	B. bronchiseptica inside sori4	B. bronchiseptica inside sori	24.965	24.965
A103	recA	Selected Control	B. bronchiseptica inside sori4	B. bronchiseptica inside sori	25.069	25.069
A146	recA	Selected Control	B. bronchiseptica inside sori4	B. bronchiseptica inside sori	25.058	25.058
A147	recA	Selected Control	B. bronchiseptica inside sori4	B. bronchiseptica inside sori	24.965	24.965
A148	recA	Selected Control	B. bronchiseptica inside sori4	B. bronchiseptica inside sori	25.069	25.069
A26	flhD	Target	B. bronchiseptica inside sori9	B. bronchiseptica inside sori	28.809	28.809
A85	cyaA	Target	B. bronchiseptica inside sori7	B. bronchiseptica inside sori	31.63638306	31
A86	cyaA	Target	B. bronchiseptica inside sori7	B. bronchiseptica inside sori	32.032	31
A170	fimC	Target	Bvg (-) phase lock mutant8	Bvg (-) phase lock mutant	24.509	24.509
A171	fimC	Target	Bvg (-) phase lock mutant8	Bvg (-) phase lock mutant	24.442	24.442
A172	fimC	Target	Bvg (-) phase lock mutant8	Bvg (-) phase lock mutant	24.494	24.494
A49	recA	Selected Control	B. bronchiseptica inside sori2	B. bronchiseptica inside sori	26.1349678	26.135
A50	recA	Selected Control	B. bronchiseptica inside sori2	B. bronchiseptica inside sori	26.18134308	26.1813
A51	recA	Selected Control	B. bronchiseptica inside sori2	B. bronchiseptica inside sori	26.11056709	26.1106
A138	fimC	Target	B. bronchiseptica inside sori4	B. bronchiseptica inside sori	26.74	26.74
A139	fimC	Target	B. bronchiseptica inside sori4	B. bronchiseptica inside sori	26.796	26.796
A29	flhD	Target	Bvg (+) phase lock mutant10	Bvg (+) phase lock mutant	26.725	26.725
A30	flhD	Target	Bvg (+) phase lock mutant10	Bvg (+) phase lock mutant	26.421	26.421
A31	flhD	Target	Bvg (+) phase lock mutant10	Bvg (+) phase lock mutant	26.584	26.584
A215	recA	Selected Control	Bvg (+) phase lock mutant11	Bvg (+) phase lock mutant	23.418	23.418
A218	recA	Selected Control	Bvg (+) phase lock mutant11	Bvg (+) phase lock mutant	23.403	23.403
A221	recA	Selected Control	Bvg (+) phase lock mutant11	Bvg (+) phase lock mutant	23.406	23.406
A1	flhD	Target	B. bronchiseptica inside sori1	B. bronchiseptica inside sori	26.007	26.007
A2	flhD	Target	B. bronchiseptica inside sori1	B. bronchiseptica inside sori	25.932	25.932
A36	recA	Selected Control	Bvg (+) phase lock mutant10	Bvg (+) phase lock mutant	22.34265974	22.3427
A37	recA	Selected Control	Bvg (+) phase lock mutant10	Bvg (+) phase lock mutant	22.98529854	22.9853
A121	recA	Selected Control	Bvg (+) phase lock mutant10	Bvg (+) phase lock mutant	22.343	22.343
A122	recA	Selected Control	Bvg (+) phase lock mutant10	Bvg (+) phase lock mutant	22.985	22.985
A79	cyaA	Target	Bvg (-) phase lock mutant7	Bvg (-) phase lock mutant	24.03082085	24.0308
A80	cyaA	Target	Bvg (-) phase lock mutant7	Bvg (-) phase lock mutant	24.0647583	24.0648
A81	cyaA	Target	Bvg (-) phase lock mutant7	Bvg (-) phase lock mutant	24.12325668	24.1233
A60	cyaA	Target	Bvg (-) phase lock mutant4	Bvg (-) phase lock mutant	26.346	26.346
A61	cyaA	Target	Bvg (-) phase lock mutant4	Bvg (-) phase lock mutant	26.296	26.296
A43	cyaA	Target	Bvg (-) phase lock mutant2	Bvg (-) phase lock mutant	29.06204987	29.062
A44	cyaA	Target	Bvg (-) phase lock mutant2	Bvg (-) phase lock mutant	29.0228653	29.0229
A45	cyaA	Target	Bvg (-) phase lock mutant2	Bvg (-) phase lock mutant	29.08261681	29.0826
A126	cheZ	Target	B. bronchiseptica inside sori10	B. bronchiseptica inside sori	27.754	27.754
A127	cheZ	Target	B. bronchiseptica inside sori10	B. bronchiseptica inside sori	27.886	27.886
A131	cheZ	Target	Bvg (-) phase lock mutant10	Bvg (-) phase lock mutant	23.249	23.249
A132	cheZ	Target	Bvg (-) phase lock mutant10	Bvg (-) phase lock mutant	23.269	23.269
A216	recA	Selected Control	B. bronchiseptica inside sori11	B. bronchiseptica inside sori	25.058	25.058
A219	recA	Selected Control	B. bronchiseptica inside sori11	B. bronchiseptica inside sori	24.965	24.965
A222	recA	Selected Control	B. bronchiseptica inside sori11	B. bronchiseptica inside sori	25.069	25.069
A34	recA	Selected Control	B. bronchiseptica inside sori10	B. bronchiseptica inside sori	25.92512456	25.9251
A35	recA	Selected Control	B. bronchiseptica inside sori10	B. bronchiseptica inside sori	25.41231547	25.4123
A119	recA	Selected Control	B. bronchiseptica inside sori10	B. bronchiseptica inside sori	25.925	25.925
A120	recA	Selected Control	B. bronchiseptica inside sori10	B. bronchiseptica inside sori	25.412	25.412
A32	flhD	Target	Bvg (-) phase lock mutant10	Bvg (-) phase lock mutant	18.125	18.125
A33	flhD	Target	Bvg (-) phase lock mutant10	Bvg (-) phase lock mutant	18.24574152	18.2457
A214	recA	Selected Control	Bvg (-) phase lock mutant11	Bvg (-) phase lock mutant	22.555	22.555
A217	recA	Selected Control	Bvg (-) phase lock mutant11	Bvg (-) phase lock mutant	22.524	22.524
A220	recA	Selected Control	Bvg (-) phase lock mutant11	Bvg (-) phase lock mutant	22.622	22.622
A38	recA	Selected Control	Bvg (-) phase lock mutant10	Bvg (-) phase lock mutant	21.39845249	21.3985
A39	recA	Selected Control	Bvg (-) phase lock mutant10	Bvg (-) phase lock mutant	21.24752517	21.2475
A40	recA	Selected Control	Bvg (-) phase lock mutant10	Bvg (-) phase lock mutant	21.5478852	21.5479
A123	recA	Selected Control	Bvg (-) phase lock mutant10	Bvg (-) phase lock mutant	21.398	21.398
A124	recA	Selected Control	Bvg (-) phase lock mutant10	Bvg (-) phase lock mutant	21.248	21.248
A125	recA	Selected Control	Bvg (-) phase lock mutant10	Bvg (-) phase lock mutant	21.548	21.548
A3	flhD	Target	Bvg (+) phase lock mutant1	Bvg (+) phase lock mutant	27.601	27.601
A4	flhD	Target	Bvg (+) phase lock mutant1	Bvg (+) phase lock mutant	27.52	27.52
A5	flhD	Target	Bvg (+) phase lock mutant1	Bvg (+) phase lock mutant	27.352	27.352
A128	cheZ	Target	Bvg (+) phase lock mutant10	Bvg (+) phase lock mutant	28.585	28.585
A129	cheZ	Target	Bvg (+) phase lock mutant10	Bvg (+) phase lock mutant	28.4	28.4
A130	cheZ	Target	Bvg (+) phase lock mutant10	Bvg (+) phase lock mutant	28.501	28.501
A27	flhD	Target	B. bronchiseptica inside sori10	B. bronchiseptica inside sori	24.142	24.142
A28	flhD	Target	B. bronchiseptica inside sori10	B. bronchiseptica inside sori	23.975	23.975
A210	fhaB	Target	B. bronchiseptica inside sori11	B. bronchiseptica inside sori	27.186	27.186
A213	fhaB	Target	B. bronchiseptica inside sori11	B. bronchiseptica inside sori	27.157	27.157
A182	fhaB	Target	Bvg (+) phase lock mutant5	Bvg (+) phase lock mutant	23.19	23.19
A183	fhaB	Target	Bvg (+) phase lock mutant5	Bvg (+) phase lock mutant	23.118	23.118
A184	fhaB	Target	Bvg (+) phase lock mutant5	Bvg (+) phase lock mutant	23.198	23.198
A104	cheZ	Target	B. bronchiseptica inside sori5	B. bronchiseptica inside sori	28.981	28.981
A105	cheZ	Target	B. bronchiseptica inside sori5	B. bronchiseptica inside sori	28.88	28.88
A196	fhaB	Target	Bvg (-) phase lock mutant9	Bvg (-) phase lock mutant	24.399	24.399	x (sample omitted)
A197	fhaB	Target	Bvg (-) phase lock mutant9	Bvg (-) phase lock mutant	24.099	24.099	x (sample omitted)
A133	fimC	Target	Bvg (+) phase lock mutant4	Bvg (+) phase lock mutant	24.093	24.093
A134	fimC	Target	Bvg (+) phase lock mutant4	Bvg (+) phase lock mutant	24.127	24.127
A135	fimC	Target	Bvg (+) phase lock mutant4	Bvg (+) phase lock mutant	24.073	24.073
A201	fhaB	Target	Bvg (+) phase lock mutant9	Bvg (+) phase lock mutant	20.1	20.1
A202	fhaB	Target	Bvg (+) phase lock mutant9	Bvg (+) phase lock mutant	20.022	20.022
A93	cheZ	Target	B. bronchiseptica inside sori4	B. bronchiseptica inside sori	28.02	28.02
A94	cheZ	Target	B. bronchiseptica inside sori4	B. bronchiseptica inside sori	27.44	27.44
A20	flhD	Target	Bvg (+) phase lock mutant9	Bvg (+) phase lock mutant	25.983	25.983
A21	flhD	Target	Bvg (+) phase lock mutant9	Bvg (+) phase lock mutant	25.253	25.253
A22	flhD	Target	Bvg (+) phase lock mutant9	Bvg (+) phase lock mutant	24.572	24.572
A149	fimC	Target	Bvg (+) phase lock mutant6	Bvg (+) phase lock mutant	23.733	23.733
A150	fimC	Target	Bvg (+) phase lock mutant6	Bvg (+) phase lock mutant	23.614	23.614
A151	fimC	Target	Bvg (+) phase lock mutant6	Bvg (+) phase lock mutant	23.728	23.728
A185	fhaB	Target	Bvg (-) phase lock mutant5	Bvg (-) phase lock mutant	28.038	28.038
A186	fhaB	Target	Bvg (-) phase lock mutant5	Bvg (-) phase lock mutant	27.954	27.954
A187	fhaB	Target	Bvg (-) phase lock mutant5	Bvg (-) phase lock mutant	28.017	28.017
A165	fimC	Target	Bvg (+) phase lock mutant8	Bvg (+) phase lock mutant	20.878	20.878
A166	fimC	Target	Bvg (+) phase lock mutant8	Bvg (+) phase lock mutant	20.829	20.829
A10	recA	Selected Control	Bvg (+) phase lock mutant1	Bvg (+) phase lock mutant	23.275	23.275
A11	recA	Selected Control	Bvg (+) phase lock mutant1	Bvg (+) phase lock mutant	23.257	23.257
A55	recA	Selected Control	Bvg (+) phase lock mutant2	Bvg (+) phase lock mutant	23.60418701	23.6042
A56	recA	Selected Control	Bvg (+) phase lock mutant2	Bvg (+) phase lock mutant	23.67307091	23.6731
A157	recA	Selected Control	Bvg (+) phase lock mutant6	Bvg (+) phase lock mutant	21.7	21.7
A158	recA	Selected Control	Bvg (+) phase lock mutant6	Bvg (+) phase lock mutant	21.713	21.713
A159	recA	Selected Control	Bvg (+) phase lock mutant6	Bvg (+) phase lock mutant	21.697	21.697
A113	recA	Selected Control	Bvg (+) phase lock mutant5	Bvg (+) phase lock mutant	23.757	23.757
A114	recA	Selected Control	Bvg (+) phase lock mutant5	Bvg (+) phase lock mutant	23.882	23.882
A115	recA	Selected Control	Bvg (+) phase lock mutant5	Bvg (+) phase lock mutant	23.613	23.613
A190	recA	Selected Control	Bvg (+) phase lock mutant5	Bvg (+) phase lock mutant	23.757	23.757
A191	recA	Selected Control	Bvg (+) phase lock mutant5	Bvg (+) phase lock mutant	23.882	23.882
A192	recA	Selected Control	Bvg (+) phase lock mutant5	Bvg (+) phase lock mutant	23.613	23.613
A64	recA	Selected Control	Bvg (+) phase lock mutant4	Bvg (+) phase lock mutant	23.418	23.418
A65	recA	Selected Control	Bvg (+) phase lock mutant4	Bvg (+) phase lock mutant	23.403	23.403
A66	recA	Selected Control	Bvg (+) phase lock mutant4	Bvg (+) phase lock mutant	23.406	23.406
A95	recA	Selected Control	Bvg (+) phase lock mutant4	Bvg (+) phase lock mutant	23.418	23.418
A96	recA	Selected Control	Bvg (+) phase lock mutant4	Bvg (+) phase lock mutant	23.403	23.403
A97	recA	Selected Control	Bvg (+) phase lock mutant4	Bvg (+) phase lock mutant	23.406	23.406
A140	recA	Selected Control	Bvg (+) phase lock mutant4	Bvg (+) phase lock mutant	23.418	23.418
A141	recA	Selected Control	Bvg (+) phase lock mutant4	Bvg (+) phase lock mutant	23.403	23.403
A142	recA	Selected Control	Bvg (+) phase lock mutant4	Bvg (+) phase lock mutant	23.406	23.406
A208	fhaB	Target	Bvg (-) phase lock mutant11	Bvg (-) phase lock mutant	28.751	28.751
A211	fhaB	Target	Bvg (-) phase lock mutant11	Bvg (-) phase lock mutant	28.672	28.672
A23	recA	Selected Control	Bvg (+) phase lock mutant9	Bvg (+) phase lock mutant	20.825	20.825
A25	recA	Selected Control	Bvg (+) phase lock mutant9	Bvg (+) phase lock mutant	20.792	20.792
A203	recA	Selected Control	Bvg (+) phase lock mutant9	Bvg (+) phase lock mutant	20.825	20.825
A204	recA	Selected Control	Bvg (+) phase lock mutant9	Bvg (+) phase lock mutant	20.792	20.792
A17	recA	Selected Control	Bvg (-) phase lock mutant9	Bvg (-) phase lock mutant	17.259	17.259	x (sample omitted)
A18	recA	Selected Control	Bvg (-) phase lock mutant9	Bvg (-) phase lock mutant	17.324	17.324	x (sample omitted)
A19	recA	Selected Control	Bvg (-) phase lock mutant9	Bvg (-) phase lock mutant	17.317	17.317	x (sample omitted)
A198	recA	Selected Control	Bvg (-) phase lock mutant9	Bvg (-) phase lock mutant	17.259	17.259	x (sample omitted)
A199	recA	Selected Control	Bvg (-) phase lock mutant9	Bvg (-) phase lock mutant	17.324	17.324	x (sample omitted)
A200	recA	Selected Control	Bvg (-) phase lock mutant9	Bvg (-) phase lock mutant	17.317	17.317	x (sample omitted)
A167	recA	Selected Control	Bvg (+) phase lock mutant8	Bvg (+) phase lock mutant	20.84	20.84
A168	recA	Selected Control	Bvg (+) phase lock mutant8	Bvg (+) phase lock mutant	20.767	20.767
A169	recA	Selected Control	Bvg (+) phase lock mutant8	Bvg (+) phase lock mutant	20.751	20.751
A76	recA	Selected Control	Bvg (+) phase lock mutant7	Bvg (+) phase lock mutant	20.02278519	20.0228
A77	recA	Selected Control	Bvg (+) phase lock mutant7	Bvg (+) phase lock mutant	19.84391594	19.8439
A78	recA	Selected Control	Bvg (+) phase lock mutant7	Bvg (+) phase lock mutant	19.95572472	19.9557
A160	recA	Selected Control	Bvg (-) phase lock mutant6	Bvg (-) phase lock mutant	21.18	21.18
A161	recA	Selected Control	Bvg (-) phase lock mutant6	Bvg (-) phase lock mutant	21.253	21.253
A162	recA	Selected Control	Bvg (-) phase lock mutant6	Bvg (-) phase lock mutant	21.169	21.169
A116	recA	Selected Control	Bvg (-) phase lock mutant5	Bvg (-) phase lock mutant	21.234	21.234
A117	recA	Selected Control	Bvg (-) phase lock mutant5	Bvg (-) phase lock mutant	21.109	21.109
A118	recA	Selected Control	Bvg (-) phase lock mutant5	Bvg (-) phase lock mutant	21.142	21.142
A193	recA	Selected Control	Bvg (-) phase lock mutant5	Bvg (-) phase lock mutant	21.234	21.234
A194	recA	Selected Control	Bvg (-) phase lock mutant5	Bvg (-) phase lock mutant	21.109	21.109
A195	recA	Selected Control	Bvg (-) phase lock mutant5	Bvg (-) phase lock mutant	21.142	21.142
A173	recA	Selected Control	Bvg (-) phase lock mutant8	Bvg (-) phase lock mutant	17.117	17.117
A174	recA	Selected Control	Bvg (-) phase lock mutant8	Bvg (-) phase lock mutant	17.075	17.075
A175	recA	Selected Control	Bvg (-) phase lock mutant8	Bvg (-) phase lock mutant	17.05	17.05
A82	recA	Selected Control	Bvg (-) phase lock mutant7	Bvg (-) phase lock mutant	16.83896255	16.839
A83	recA	Selected Control	Bvg (-) phase lock mutant7	Bvg (-) phase lock mutant	16.7292099	16.7292
A84	recA	Selected Control	Bvg (-) phase lock mutant7	Bvg (-) phase lock mutant	16.92834854	16.9283
A52	recA	Selected Control	Bvg (-) phase lock mutant2	Bvg (-) phase lock mutant	21.19473457	21.1947
A53	recA	Selected Control	Bvg (-) phase lock mutant2	Bvg (-) phase lock mutant	21.1252079	21.1252
A54	recA	Selected Control	Bvg (-) phase lock mutant2	Bvg (-) phase lock mutant	21.21253777	21.2125
A12	recA	Selected Control	Bvg (-) phase lock mutant1	Bvg (-) phase lock mutant	20.926	20.926
A13	recA	Selected Control	Bvg (-) phase lock mutant1	Bvg (-) phase lock mutant	20.833	20.833
A14	recA	Selected Control	Bvg (-) phase lock mutant1	Bvg (-) phase lock mutant	20.811	20.811
A109	cheZ	Target	Bvg (-) phase lock mutant5	Bvg (-) phase lock mutant	23.149	23.149
A110	cheZ	Target	Bvg (-) phase lock mutant5	Bvg (-) phase lock mutant	23.123	23.123
A67	recA	Selected Control	Bvg (-) phase lock mutant4	Bvg (-) phase lock mutant	22.555	22.555
A68	recA	Selected Control	Bvg (-) phase lock mutant4	Bvg (-) phase lock mutant	22.524	22.524
A69	recA	Selected Control	Bvg (-) phase lock mutant4	Bvg (-) phase lock mutant	22.622	22.622
A98	recA	Selected Control	Bvg (-) phase lock mutant4	Bvg (-) phase lock mutant	22.555	22.555
A99	recA	Selected Control	Bvg (-) phase lock mutant4	Bvg (-) phase lock mutant	22.524	22.524
A100	recA	Selected Control	Bvg (-) phase lock mutant4	Bvg (-) phase lock mutant	22.622	22.622
A143	recA	Selected Control	Bvg (-) phase lock mutant4	Bvg (-) phase lock mutant	22.555	22.555
A144	recA	Selected Control	Bvg (-) phase lock mutant4	Bvg (-) phase lock mutant	22.524	22.524
A145	recA	Selected Control	Bvg (-) phase lock mutant4	Bvg (-) phase lock mutant	22.622	22.622
A91	cheZ	Target	Bvg (-) phase lock mutant4	Bvg (-) phase lock mutant	25.091	25.091
A92	cheZ	Target	Bvg (-) phase lock mutant4	Bvg (-) phase lock mutant	25.061	25.061
A163	recA	Selected Control	B. bronchiseptica inside sori6	B. bronchiseptica inside sori	24.982	24.982
A164	recA	Selected Control	B. bronchiseptica inside sori6	B. bronchiseptica inside sori	24.969	24.969
A87	recA	Selected Control	B. bronchiseptica inside sori7	B. bronchiseptica inside sori	27.39359856	27.3936
A88	recA	Selected Control	B. bronchiseptica inside sori7	B. bronchiseptica inside sori	27.67704391	27.677
A178	recA	Selected Control	B. bronchiseptica inside sori8	B. bronchiseptica inside sori	28.456	28.456
A179	recA	Selected Control	B. bronchiseptica inside sori8	B. bronchiseptica inside sori	28.189	28.189
A24	recA	Selected Control	B. bronchiseptica inside sori9	B. bronchiseptica inside sori	28.366	28.366
A206	recA	Selected Control	B. bronchiseptica inside sori9	B. bronchiseptica inside sori	28.366	28.366
