# Supplementary material for: Bordetella bronchiseptica exploits the complex life cycle of Dictyostelium discoideum as an amplifying transmission vector
Source: PLoS Biol. 2017 Apr 12;15(4):e2000420. doi: 10.1371/journal.pbio.2000420 (PMC5389573; doi:10.1371/journal.pbio.2000420)
Supplement: S3 Data — (XLSX) [file pbio.2000420.s014.xlsx]

## Sheet: A2B04_ANT
	X axis	Yaxis
220	3	4
221	3	4
222	3	4
223	3	4
224	3	4
225	982	82
226	1483	593
227	997	1049
228	471	568
229	2	2
230	2	2
231	2	2
232	2	2
233	2	2
234	2	2
235	2	2
236	2	2
237	2	2
238	2	2
239	2	2
240	2	2
241	2	2
242	2	2
243	2	2
244	1014	40	edges
245	1497	536
246	985	1030
247	441	504
248	441	504
249	441	504
250	441	504
251	441	504
252	1	2
253	1	2
254	1	2
255	1	2
256	1	2
257	1	2
258	1	2
259	1	2
260	1	2
261	1	2
262	1	2
263	1	2
264	1	2
265	944	206
266	942	203
267	940	186
268	935	157
269	916	108
270	916	126
271	893	144
272	880	178
273	843	228
274	802	293
275	715	310
276	623	271
277	554	338
278	530	402
279	514	505
280	511	585
281	535	687
282	557	758
283	611	833
284	678	888
285	736	904
286	799	912
287	900	942
288	973	974
289	1039	938
290	1103	906
291	1183	900
292	1165	907
293	1103	920
294	1040	931
295	955	969
296	883	970
297	816	930
298	745	861
299	657	829
300	585	793
301	530	712
302	516	647
303	499	582
304	497	541
305	2	3
306	2	3
307	482	497
308	475	500
309	471	471
310	472	475
311	3	4
312	3	4
313	3	4
314	3	4
315	3	4
316	3	4
317	3	4
318	3	4
319	3	4
320	3	4
321	3	4
322	3	4
323	3	4
324	3	4
325	3	4
326	3	4
327	4	3
328	4	3
329	1339	673
330	1316	668
331	1275	658
332	1225	592
333	1208	493
334	1178	402
335	1123	316
336	1080	210
337	1046	106
338	1039	86
339	1079	100
340	1115	142
341	1153	134
342	1153	110
343	1148	102
344	1137	95
345	1091	82
346	1079	55
347	3	4
348	3	4
349	3	4
350	3	4
